# Supplementary material for: Enzymes Involved in the Biosynthesis of Arginine from Ornithine in Maritime Pine (Pinus pinaster Ait.)
Source: Plants (Basel). 2020 Sep 27;9(10):1271. doi: 10.3390/plants9101271 (PMC7601404; doi:10.3390/plants9101271)
Supplement: Supplementary file 1 [file plants-09-01271-s001.zip]

Archive with 3 entries (2 files):
- plants-946873-supplementary-xml/
- plants-946873-supplementary-xml/plants-946873-supplementary-xml.docx
- plants-946873-supplementary-xml/plants-946873-Table S1.xlsx
