# Supplementary material for: Enzymes Involved in the Biosynthesis of Arginine from Ornithine in Maritime Pine (Pinus pinaster Ait.)
Source: Plants (Basel). 2020 Sep 27;9(10):1271. doi: 10.3390/plants9101271 (PMC7601404; doi:10.3390/plants9101271)
Supplement: Supplementary file 1 [file plants-09-01271-s001.zip › plants-946873-supplementary-xml/plants-946873-Table S1.xlsx]

## Sheet: OTC
Source	Organism	Scientific name	kinetic parameters (mM)			Reference
			ornithine	carbamoyl-P
Kidney	Chicken	Gallus gallus	1.21	0.11	Tsuji (1983) J. Biochem., 94, 1307-1315
Liver	Human	Homo sapiens	0.20	0.09	Pierson et al. (1977), J. Biol. Chem., 252, 6464-6469
Liver	Pig	Sus scrofa	0.41	1.3	Koger et al. (1994), Arch. Biochem. Biophys., 309, 293-299
Cloroplasts	Beach bean	Canavalia lineata	2.4	0.21	Lee et al. (1997), Plant Sci. 122, 217-224
Leaves	Spinach	Spinacea oleracea	0.19	0.013	Bellocco et al.(2002), Biol. Plant., 45, 533-538
Cytoplasm	Sugar cane	Sacharum officinarum	3.11	0.12	Glen and Maretzki (1977)		Plant Physiol., 60, 122-126
mitochondria	Sugar cane	Sacharum officinarum	0.50	0.12	Glen and Maretzki (1977)		Plant Physiol.	., 60,122-126

## Sheet: ASSY
Source	Organism	Scientific name	Kinetic parameters (mM)		Reference
			citrulline	aspartate
Liver	Rat	Rattus norvegicus	0.044	0.020	Saheki et al. (1975) FEBS Lett., 58, 314-317
Limphoblasts	Human	Homo sapiens	0.061	0.078	Kimball and Jakoby (1980) Biochemistry, 19, 705-709

## Sheet: ASL
Source	Organism	Scientific name	Kinetic parameters (mM)		Reference
			Argininosuccinate
Kidney	Bull	Bos taurus	0.148		Bray RC, Ratner S (1971) Arch. Biochem. Biophys 146, 531-541
Liver	Human	Homo sapiens	0.10		Palekar AG, Mantagos S (1981) J. Biol. Chem., 256, 9192-9194
Eye-balls	Duck	Anas platyrhynchos	0.017		Lee et al. (1992) Biochem J., 283, 597-603
Seeds	Jack Bean	Canavalia ensiformis	0.130		Rosenthal GA, Naylor AW (1969) Biochem J., 112, 415-419
